# Supplementary material for: Host Control of Symbiont Natural Product Chemistry in Cryptic Populations of the Tunicate Lissoclinum patella
Source: PLoS One. 2014 May 2;9(5):e95850. doi: 10.1371/journal.pone.0095850 (PMC4008419; doi:10.1371/journal.pone.0095850)
Supplement: Table S1 — Nucleotide identities of L. patella 18S rRNA genes used to construct the tree in Figure 1. Found at DOI: xxxxxxx (25K XLSX). (XLSX) [file pone.0095850.s001.xlsx]

## Sheet: L. patella
	06-027_18S_454	06-037_Illumina_18S	E11-033	E11-040	E11-097_MAY2013	05-027	05-033	05-039	05-044	07-110	07-103	03-005	07-005	07-002B	Lissoclinum_patella_AB211085.1	P1_18S	07-096
06-027_18S_454	100	98.6	98.7	98.7	98.4	98.4	98.4	98.4	98.4	98.4	98.4	98.4	98.5	98.5	98.5	97.9	98.3
06-037_Illumina_18S	98.6	100	99.9	99.9	99.5	99.5	99.5	99.5	99.5	99.5	99.5	99.5	99.5	99.5	99.5	99	99.4
E11-033	98.7	99.9	100	100	99.5	99.5	99.5	99.5	99.5	99.5	99.6	99.5	99.6	99.6	99.6	99	99.4
E11-040	98.7	99.9	100	100	99.5	99.5	99.5	99.5	99.5	99.5	99.6	99.5	99.6	99.6	99.6	99	99.4
E11-097_MAY2013	98.4	99.5	99.5	99.5	100	99.6	99.6	99.6	99.6	99.5	99.6	99.5	99.6	99.6	99.6	99	99.4
05-027	98.4	99.5	99.5	99.5	99.6	100	100	100	100	99.7	99.7	99.7	99.7	99.7	99.7	99.2	99.5
05-033	98.4	99.5	99.5	99.5	99.6	100	100	100	100	99.7	99.7	99.7	99.7	99.7	99.7	99.2	99.5
05-039	98.4	99.5	99.5	99.5	99.6	100	100	100	100	99.7	99.7	99.7	99.7	99.7	99.7	99.2	99.5
05-044	98.4	99.5	99.5	99.5	99.6	100	100	100	100	99.7	99.7	99.7	99.7	99.7	99.7	99.2	99.5
07-110	98.4	99.5	99.5	99.5	99.5	99.7	99.7	99.7	99.7	100	99.9	99.9	99.9	99.9	99.9	99.4	99.7
07-103	98.4	99.5	99.6	99.6	99.6	99.7	99.7	99.7	99.7	99.9	100	99.9	100	100	100	99.4	99.8
03-005	98.4	99.5	99.5	99.5	99.5	99.7	99.7	99.7	99.7	99.9	99.9	100	99.9	99.9	99.9	99.4	99.7
07-005	98.5	99.5	99.6	99.6	99.6	99.7	99.7	99.7	99.7	99.9	100	99.9	100	100	100	99.4	99.8
07-002B	98.5	99.5	99.6	99.6	99.6	99.7	99.7	99.7	99.7	99.9	100	99.9	100	100	100	99.4	99.8
Lissoclinum_patella_AB211085.1	98.5	99.5	99.6	99.6	99.6	99.7	99.7	99.7	99.7	99.9	100	99.9	100	100	100	99.4	99.8
P1_18S	97.9	99	99	99	99	99.2	99.2	99.2	99.2	99.4	99.4	99.4	99.4	99.4	99.4	100	99.2
07-096	98.3	99.4	99.4	99.4	99.4	99.5	99.5	99.5	99.5	99.7	99.8	99.7	99.8	99.8	99.8	99.2	100
